# Supplementary material for: Human DRG Glucocorticoid Receptor Profiling Reveals Targets for Regionally Delivered Steroid Analgesia
Source: Cells. 2026 Jan 24;15(3):223. doi: 10.3390/cells15030223 (PMC12896501; doi:10.3390/cells15030223)
Supplement: Supplementary file 1 [file cells-15-00223-s001.zip]

Archive with 1 entries (1 files):
- cells-4061595-supplementary.pdf
